# Supplementary material for: Effects of Aging on Glucose and Lipid Metabolism in Mice
Source: Aging Cell. 2024 Dec 27;24(4):e14462. doi: 10.1111/acel.14462 (PMC11984682; doi:10.1111/acel.14462)
Supplement: Supplementary file 16 — Table S3. Metabolite labeling data normalized to plasma glucose enrichment for C57BL/6J mice. [file ACEL-24-e14462-s011.xlsx]

## Sheet: Pyr Lac Ala
Table S3A. Pyruvate, lactate, and alanine [M+3] labeling data normalized to plasma glucose enrichment for C57BL/6J mice.
	Pyruvate M+3 Fractional Labeling
	3 months				24 months
Plasma	0.468928	0.587215	0.762476	0.387324	0.59169	0.49332	0.579395	0.598055
Liver	0.123435	0.277054	0.221947	0.107115	0.129292	0.129158	0.196963	0.103846
Gastroc	0.596831	0.435102	0.470242	0.135352	0.383734	0.383325	0.473104	0.258459
Brain	0.505819	0.597562	0.945591	0.46372	0.621067	0.547229	0.471916	0.456808
	Lactate M+3 Fractional Labeling
	3 months				24 months
Plasma	0.466113	0.576282	0.768724	0.380989	0.590934	0.495818	0.564347	0.579994
Liver	0.190639	0.381175	0.364904	0.155391	0.25303	0.217526	0.335329	0.146342
Gastroc	0.631297	0.492805	0.489543	0.157207	0.42107	0.463826	0.499091	0.318935
Brain	0.786605	0.769779	1.00053	0.684853	0.728017	0.784096	0.73505	0.553637
	Alanine M+3 Fractional Labeling
	3 months				24 months
Plasma	0.535153	0.549131	0.632296	0.464348	0.640718	0.503296	0.540501	0.436627
Liver	0.189389	0.383199	0.374913	0.152508	0.26769	0.222243	0.353684	0.151409
Gastroc	0.60106	0.518091	0.615207	0.239391	0.567747	0.577202	0.542111	0.370145
Brain	0.76114	0.753142	0.992821	0.721926	0.815748	0.816072	0.753053	0.583947

## Sheet: Plasma
Table S3B. Plasma TCA metabolite labeling data normalized to plasma glucose enrichment for C57BL/6J mice.
	Plasma Citrate Fractional Labeling
	3 months				24 months
M+1	0.410493	0.325263	0.479447	0.285918	0.41727	0.305726	0.297454	0.277267
M+2	0.240314	0.167446	0.258238	0.117496	0.192254	0.14562	0.137096	0.118845
M+3	0.112959	0.0917248	0.139511	0.0667195	0.0989549	0.081172	0.0828074	0.0787591
M+4	0.0296113	0.0254729	0.0361994	0.0118375	0.01628	0.0137016	0.0150214	0.018212
M+5	0.00651251	0.00438645	0.0113506	0.00224155	0.00426462	0.00260842	0.00350747	0.0054001
M+6	0.00169301	0.00134279	0.00278319	0.00178921	0.00186078	0.00217667	0.00185994	0.00252944
	Plasma aKG Fractional Labeling
	3 months				24 months
M+1	0.31424	0.269154	0.414387	0.224256	0.338111	0.253674	0.24081	0.185492
M+2	0.289975	0.18947	0.328112	0.179408	0.267109	0.191217	0.187658	0.156584
M+3	0.0719196	0.0608718	0.096873	0.0339714	0.0623204	0.0407991	0.0516034	0.0572601
M+4	0	0	0	0	0.0114712	0	0	0
M+5	0	0	0	0	0.000219877	0	0	0
	Plasma Succinate Fractional Labeling
	3 months				24 months
M+1	0.311757	0.203872	0.261244	0.198845	0.337915	0.239042	0.240706	0.146843
M+2	0.190802	0.15145	0.134124	0.134809	0.182414	0.142405	0.17726	0.109722
M+3	0.0630302	0.0538979	0.0602793	0.0348726	0.0384633	0.0579818	0.0670913	0.0257599
M+4	0.0124972	0.0122897	0.0134691	0.0109565	0.00464839	0.00816655	0.0121354	0.0139802
	Plasma Fumarate Fractional Labeling
	3 months				24 months
M+1	0.19277	0.106917	0.0872848	0.103753	0.168835	0.142081	0.109695	0.0633351
M+2	0.0931025	0.0365621	0.0155767	0.0130558	0.0360157	0.0326018	0.035509	0.015925
M+3	0.0835922	0.0431727	0.15798	0.0925452	0.144112	0.0784264	0.103243	0.0406975
M+4	0.208	0.143717	0.148602	0.158143	0.234464	0.167404	0.123568	0.087407
	Plasma Malate Fractional Labeling
	3 months				24 months
M+1	0.345118	0.257035	0.376855	0.224922	0.334633	0.290223	0.256855	0.193118
M+2	0.191294	0.173669	0.226619	0.158755	0.181941	0.122828	0.131233	0.115879
M+3	0.136414	0.109602	0.0917171	0.0685725	0.143448	0.117441	0.101451	0
M+4	0.00124004	0	0.0271447	0.0057241	0	0	0.00829416	0.0357113
	Plasma Aspartate Fractional Labeling
	3 months				24 months
M+1	0.346759	0.305729	0.430013	0.203312	0.232907	0.230617	0.275348	0.156702
M+2	0.223188	0.14601	0.252104	0.118704	0.181392	0.155447	0.158121	0.129091
M+3	0.231001	0.179797	0.228676	0.225149	0.21138	0.172256	0.186966	0.16633
M+4	0	0	0	0	0.0402667	0	0	0

## Sheet: Liver
Table S3C. Liver TCA metabolite labeling data normalized to plasma glucose enrichment for C57BL/6J mice.
	Liver Citrate Fractional Labeling
	3 months				24 months
M+1	0.470341	0.368201	0.525873	0.375063	0.439386	0.334507	0.0964239	0.292914
M+2	0.180928	0.161978	0.191193	0.092217	0.148775	0.118107	0	0.107093
M+3	0.140784	0.124078	0.165441	0.0802659	0.118266	0.0904425	0.0145953	0.0970125
M+4	0.0291955	0.0207748	0.0369058	0.00955728	0.0198976	0.0203436	0.00233817	0.0188495
M+5	0.00332785	0.000162067	0.00614798	0.00265181	0.00305899	0.00139678	0	0.001047
M+6	0.00608403	0.00351696	0.00650747	0.00197883	0.00419213	0.00408542	0.000292916	0.000660985
	Liver aKG Fractional Labeling
	3 months				24 months
M+1	0.227625	0.170222	0.215622	0.178366	0.1679	0.167849	0.181516	0.113439
M+2	0.212922	0.181634	0.237108	0.135737	0.162382	0.16123	0.190978	0.143492
M+3	0.058792	0.0479303	0.0834265	0.0469058	0.0677675	0.0675449	0.0605775	0.0645499
M+4	0	0	0.0563965	0	0.0387685	0	0	0
M+5	0	0	0.00337709	0	0	0	0.00757493	0
	Liver Succinate Fractional Labeling
	3 months				24 months
M+1	0.393539	0.32581	0.454418	0.332961	0.434256	0.291719	0.305817	0.254968
M+2	0.197572	0.188422	0.233346	0.142136	0.220171	0.150577	0.207263	0.154303
M+3	0.0643988	0.0931633	0.162786	0.0446261	0.0974396	0.0653551	0.0999969	0.0600967
M+4	0.0106263	0.0162891	0.0326751	0.00632679	0.00960313	0.0081612	0.0157893	0.0116088
	Liver Fumarate Fractional Labeling
	3 months				24 months
M+1	0.336291	0.275542	0.423238	0.293564	0.343604	0.244101	0.266332	0.212838
M+2	0.146641	0.141555	0.190717	0.0946227	0.151567	0.111059	0.152821	0.116283
M+3	0.0887634	0.124646	0.204112	0.0745358	0.209844	0.104478	0.137783	0.0761673
M+4	0.249369	0.302888	0.284921	0.294498	0.408677	0.267609	0.217363	0.230067
	Liver Malate Fractional Labeling
	3 months				24 months
M+1	0.401959	0.343363	0.495215	0.358106	0.436731	0.302647	0.327484	0.267703
M+2	0.143113	0.157454	0.186124	0.0816792	0.156926	0.106609	0.157178	0.126051
M+3	0.0837332	0.131159	0.198307	0.061276	0.107337	0.0832193	0.132564	0.0719166
M+4	0.0101706	0.0197152	0.0325934	0.00765981	0.0100006	0.00795295	0.0166092	0.0116533
	Liver Aspartate Fractional Labeling
	3 months				24 months
M+1	0.226024	0.197661	0.300693	0.14431	0.261559	0.15789	0.179208	0.155965
M+2	0.153081	0.120951	0.177286	0.0936906	0.154968	0.103497	0.131367	0.0972855
M+3	0.0407903	0.0577336	0.0955634	0.0280646	0.0554864	0.0343585	0.0437282	0.0298109
M+4	0.0163859	0.0200403	0.0303346	0.0113835	0.0131653	0.0108148	0.0140627	0.0117779

## Sheet: Gastroc
Table S3D. Gastroc TCA metabolite labeling data normalized to plasma glucose enrichment for C57BL/6J mice.
	Gastroc Citrate Fractional Labeling
	3 months				24 months
M+1	0.408898	0.226566	0.44751	0.247291	0.168667	0.37228	0.181267	0.232905
M+2	0.184303	0.083322	0.259256	0.0477482	0.0160816	0.164108	0.0440834	0.0807903
M+3	0.0900838	0.0543861	0.108744	0.0376993	0.0285065	0.101415	0.0406201	0.0493563
M+4	0.0391535	0.0112634	0.0272758	0.00706873	0.00412546	0.0169643	0.00555676	0.0098201
M+5	0.00847628	0.00139827	0.00483252	0	0	0.00308736	0.000329908	0.00171319
M+6	0.00143783	0.00107321	0.00228663	0.00117987	0.000424605	0.00208812	0.000866179	0.0012992
	Gastroc aKG Fractional Labeling
	3 months				24 months
M+1	0.267269	0.154561	0.277253	0.0966998	0.196984	0.247231	0.167428	0.109196
M+2	0.195509	0.139522	0.296527	0.0988065	0.157081	0.189063	0.119414	0.0700249
M+3	0.0654453	0.0304085	0.0574438	0.0130979	0.0455972	0.0518416	0.0407799	0.0190119
M+4	0.0241421	0.00980214	0.0225026	0	0	0.0188516	0.00877222	0.0128498
M+5	0.00512561	0	0.00412158	0	0	0.00411894	0.00259038	0.00369299
	Gastroc Succinate Fractional Labeling
	3 months				24 months
M+1	0.282121	0.166006	0.317297	0.112688	0.349569	0.375343	0.217801	0.153749
M+2	0.126234	0.0860819	0.189392	0.0586146	0.137237	0.197406	0.0862277	0.0888589
M+3	0.0451309	0.0402138	0.0534955	0.0135037	0.0341399	0.0902618	0.0553058	0.0281219
M+4	0.00982893	0.0077407	0.0116803	0.00287032	0.00487017	0.0143211	0.00932727	0.00543511
	Gastroc Fumarate Fractional Labeling
	3 months				24 months
M+1	0.207961	0.150066	0.246058	0.116595	0.213244	0.301678	0.155858	0.145557
M+2	0.0949756	0.073234	0.139017	0.0458277	0.0762153	0.150752	0.0598273	0.0730701
M+3	0.0589748	0.0521786	0.111434	0.0537154	0.0878169	0.11892	0.0746076	0.0475751
M+4	0.737242	0.680693	0.746747	0.750489	1.41067	0.45122	0.770663	0.224322
	Gastroc Malate Fractional Labeling
	3 months				24 months
M+1	0.321993	0.252805	0.364369	0.171618	0.385468	0.405285	0.276763	0.191491
M+2	0.127163	0.0983684	0.17733	0.0458435	0.120338	0.17483	0.0911646	0.0778998
M+3	0.0773	0.0673363	0.0836482	0.0296005	0.0547499	0.111479	0.0889147	0.0434212
M+4	0.0141515	0.0142221	0.0185969	0.00678532	0.00941482	0.0167493	0.0156003	0.00961742
	Gastroc Aspartate Fractional Labeling
	3 months				24 months
M+1	0.322512	0.244667	0.354529	0.167521	0.384429	0.347265	0.253476	0.164868
M+2	0.213241	0.167194	0.27033	0.124821	0.2584	0.228156	0.155054	0.114531
M+3	0.106681	0.0893737	0.0983332	0.0509477	0.0960814	0.0967718	0.0820473	0.0409979
M+4	0.0372885	0.0341578	0.0334357	0.0214627	0.0392412	0.0234561	0.0247803	0.0132032

## Sheet: Brain
Table S3E. Brain TCA metabolite labeling data normalized to plasma glucose enrichment for C57BL/6J mice.
	Brain Citrate Fractional Labeling
	3 months				24 months
M+1	0.359691	0.234161	0.380636	0.449196	0.713755	0.410628	0.269009	0.182128
M+2	0.498146	0.375322	0.581485	0.599139	0.805685	0.558599	0.41069	0.294909
M+3	0.456911	0.419709	0.617722	0.402147	0.61949	0.4913	0.430547	0.346617
M+4	0.279683	0.310131	0.444871	0.197555	0.28575	0.27728	0.301777	0.247419
M+5	0.136159	0.188719	0.259824	0.0891862	0.137266	0.147193	0.188185	0.156672
M+6	0.0731341	0.0935311	0.124843	0.0471149	0.0614739	0.069663	0.0786186	0.0893558
	Brain aKG Fractional Labeling
	3 months				24 months
M+1	0.523007	0.219914	0.412047	0.434082	0.739648	0.434261	0.292955	0.193488
M+2	0.497189	0.571782	0.685453	0.612819	0.93015	0.623138	0.479616	0.357897
M+3	0.524158	0.435079	0.666559	0.29421	0.52517	0.375519	0.403719	0.32183
M+4	0.211645	0.308867	0.394175	0.175337	0.218108	0.23857	0.276615	0.224137
M+5	0	0.0584611	0.206085	0	0.0586005	0.0717766	0.121725	0.122631
	Brain Succinate Fractional Labeling
	3 months				24 months
M+1	0.590099	0.416464	0.654875	0.639461	1.00192	0.635534	0.464622	0.325812
M+2	0.570352	0.479562	0.725992	0.589269	0.808741	0.595105	0.511695	0.388071
M+3	0.430603	0.44799	0.613148	0.358664	0.477415	0.4337	0.447827	0.382557
M+4	0.164118	0.212459	0.304078	0.0920721	0.133361	0.145683	0.199341	0.198953
	Brain Fumarate Fractional Labeling
	3 months				24 months
M+1	0.543115	0.389428	0.620826	0.577975	0.889464	0.590583	0.426504	0.299931
M+2	0.508562	0.436323	0.658954	0.526151	0.715192	0.534369	0.462886	0.343213
M+3	0.406466	0.428663	0.602476	0.354533	0.49131	0.433073	0.446663	0.365184
M+4	0.225468	0.221558	0.298475	0.100278	0.147101	0.143561	0.189199	0.183207
	Brain Malate Fractional Labeling
	3 months				24 months
M+1	0.601544	0.428529	0.66127	0.641511	0.987598	0.631086	0.465901	0.328088
M+2	0.582806	0.480903	0.712258	0.549196	0.76191	0.572075	0.490521	0.370722
M+3	0.450475	0.466429	0.648151	0.381411	0.50607	0.453572	0.467833	0.395826
M+4	0.159506	0.203801	0.28624	0.0885628	0.120944	0.13509	0.191147	0.184465
	Brain Aspartate Fractional Labeling
	3 months				24 months
M+1	0.631493	0.434698	0.657281	0.638805	0.990487	0.63911	0.460965	0.325982
M+2	0.632612	0.517688	0.758415	0.619499	0.832605	0.615149	0.527488	0.411201
M+3	0.441217	0.449589	0.623649	0.342406	0.478933	0.421374	0.444221	0.374516
M+4	0.192509	0.227695	0.323519	0.0935861	0.146956	0.154862	0.217841	0.212589

## Sheet: Amino Acids
Table S3F. Amino acid labeling data normalized to plasma glucose enrichment for C57BL/6J mice.
	Asparagine M+2 Fractional Labeling
	3 months				24 months
Plasma	0.0484458	0.0468019	0.0347969	0	0.0183055	0.013809	0.0214419	0.0150523
Liver	0.0024689	0.0120924	0.0194914	0	0.004584	0.00320212	0.0230018	0.00709545
Gastroc	0.0248228	0.00526334	0	0	0	0.00698634	0.0186931	0.000187868
Brain	0.286984	0.360001	0.481063	0.364167	0.516698	0.419546	0.34513	0.272768
	Asparagine M+3 Fractional Labeling
	3 months				24 months
Plasma	0.0117615	0.0117765	0.0371168	0.00780938	0.0214112	0.0147237	0.022568	0.00832269
Liver	0.0195095	0.0251469	0.0310772	0.0184763	0.0241021	0.0227292	0.0126971	0.015907
Gastroc	0.0130619	0.0145213	0.0325201	0.00812402	0.0359777	0.0157548	0.0167289	0.00844551
Brain	0.287569	0.308081	0.44248	0.201908	0.351688	0.288138	0.325953	0.269507
	Glutamine M+2 Fractional Labeling
	3 months				24 months
Plasma	0.232677	0.183482	0.257043	0.134983	0.218305	0.16335	0.189714	0.141794
Liver	0.202341	0.187572	0.245098	0.14432	0.208446	0.165564	0.202097	0.150647
Gastroc	0.218059	0.134148	0.203815	0.069264	0.196495	0.172794	0.177062	0.0771302
Brain	0.624616	0.487866	0.708752	0.612865	0.879993	0.630665	0.507443	0.385589
	Glutamine M+3 Fractional Labeling
	3 months				24 months
Plasma	0.0857402	0.0790089	0.112744	0.0460246	0.0658057	0.0582408	0.0781775	0.0618426
Liver	0.0667686	0.0733692	0.102542	0.0391201	0.0642232	0.0510011	0.0758531	0.0615919
Gastroc	0.0742846	0.0424931	0.0912528	0	0.0728633	0.0585048	0.0476955	0.0793157
Brain	0.442139	0.395045	0.578932	0.250302	0.490057	0.393392	0.400158	0.327213
	Glutamate M+2 Fractional Labeling
	3 months				24 months
Plasma	0.319061	0.214253	0.305937	0.151848	0.239697	0.201873	0.177229	0.145609
Liver	0.218707	0.185827	0.254254	0.142449	0.194806	0.160822	0.1989	0.145713
Gastroc	0.214044	0.176566	0.292491	0.140527	0.212755	0.205941	0.123437	0.120339
Brain	0.662566	0.497545	0.729836	0.724517	0.959525	0.667933	0.519871	0.382991
	Glutamate M+3 Fractional Labeling
	3 months				24 months
Plasma	0.161106	0.0879255	0.143445	0.0908517	0.115587	0.0847662	0.081216	0.0660924
Liver	0.0943982	0.087245	0.130396	0.0586581	0.0720246	0.0635174	0.0884642	0.0722237
Gastroc	0.0794894	0.0665615	0.0852977	0.0490856	0.0826595	0.0629226	0.0398101	0.0248038
Brain	0.51201	0.467246	0.674178	0.358453	0.582614	0.4736	0.465408	0.382069
	Proline M+2 Fractional Labeling
	3 months				24 months
Plasma	0.0460137	0.0337614	0.0462372	0.0362278	0.0411861	0.0342413	0.0298907	0.0262203
Liver	0.0266927	0.0173138	0.0336722	0.0181027	0.0168269	0.017766	0.0134638	0.0139636
Gastroc	0.00923123	0.00347968	0	0	0.00388577	0	0.0110971	0.00248118
Brain	0.205542	0.227466	0.210569	0.234867	0.308601	0.32847	0.274376	0.140393
	Proline M+3 Fractional Labeling
	3 months				24 months
Plasma	0.0143421	0.0127866	0.0135912	0.00231371	0.00607424	0.00755911	0.0111371	0.00706954
Liver	0.00579413	0.00899791	0	0	0.00173322	0.00490472	0.00281423	0.00471394
Gastroc	0.00396465	0.00718913	0.00580975	0	0	0.00173232	0.00187953	0.000407114
Brain	0.172427	0.208991	0.255033	0.105316	0.231063	0.206499	0.205101	0.138223
	Serine M+3 Fractional Labeling
	3 months				24 months
Plasma	0.0376546	0.032254	0.0363062	0.0254456	0.0493458	0.0372283	0.0353222	0.0403721
Liver	0.0054279	0.00525866	0.00837288	0.006639	0.0108568	0.00675146	0.00782827	0.00499838
Gastroc	0.0284094	0.0253486	0.0352331	0.0141966	0.0280687	0.0228505	0.0326778	0.0196199
Brain	0.234895	0.0928045	0.269295	0.157167	0.215882	0.196303	0.166511	0.173668
	Serine M+1 Fractional Labeling
	3 months				24 months
Plasma	0.0534053	0.062805	0.0898227	0.00559171	0.0789306	0.0424686	0.0640136	0.0585049
Liver	0.00650283	0.0207349	0.0283599	0	0	0.00111147	0.020264	0.010797
Gastroc	0.0382922	0.0367828	0.0326788	0	0.0115644	0.022543	0.0507802	0.0287588
Brain	0.216891	0.0795071	0.267817	0.0830662	0.235871	0.172239	0.140569	0.138136
	Glycine M+2 Fractional Labeling
	3 months				24 months
Plasma	0.0316781	0.031209	0.0378186	0.00945184	0.0388723	0.0273014	0.0372803	0.0250003
Liver	0.0329269	0.0301137	0.0443281	0.020626	0.0369118	0.0282122	0.0339779	0.0245004
Gastroc	0.0205257	0.0192577	0.0247421	0.0106505	0.0293709	0.0193502	0.022991	0.0170551
Brain	0.159253	0.146661	0.214824	0.0536401	0.223262	0.160797	0.148591	0.135964
