# Supplementary material for: Effects of Aging on Glucose and Lipid Metabolism in Mice
Source: Aging Cell. 2024 Dec 27;24(4):e14462. doi: 10.1111/acel.14462 (PMC11984682; doi:10.1111/acel.14462)
Supplement: Supplementary file 17 — Table S4. Metabolite labeling data normalized to plasma glucose enrichment for WSB/EiJ mice. [file ACEL-24-e14462-s005.xlsx]

## Sheet: Pyr Lac Ala
Table S4A. Pyruvate, lactate, and alanine [M+3] labeling data normalized to plasma glucose enrichment for WSB/EiJ mice.
	WSB/EiJ Pyruvate M+3 Fractional Labeling
	3 months						24 months
Plasma	0.543221	0.596836	0.824694	0.458855	0.485534	0.493478	0.508371	0.447225	0.486652	0.557917	0.436391
Liver	0.160787	0.179007	0.165101	0.16553	0.146774	0.180035	0.161152	0.0872427	0.214805	0.228064	0.163308
Gastroc	0.35241	0.326181	0.466221	0.204842	0.249737	0.215763	0.262823	0.26366	0.181918	0.231411	0.212631
Brain	0.454501	0.591197	0.646782	0.501408	0.48928	0.577662	0.562303	0.488609	0.711302	0.745617	0.477275
	WSB/EiJ Lactate M+3 Fractional Labeling
	3 months						24 months
Plasma	0.542483	0.657931	0.835223	0.440443	0.489913	0.494552	0.163089	0.163825	0.448442	0.19964	0.431341
Liver	0.25157	0.359286	0.21112	0.353949	0.280893	0.33578	0.271819	0.158393	0.326087	0.412589	0.170269
Gastroc	0.426715	0.357513	0.510609	0.22435	0.287563	0.247483	0.283941	0.278573	0.217905	0.26643	0.252178
Brain	0.672033	0.809923	0.78896	0.723659	0.733855	0.767082	0.692578	0.603061	0.772915	0.847315	0.629371
	WSB/EiJ Alanine M+3 Fractional Labeling
	3 months						24 months
Plasma	0.476786	0.497724	0.732413	0.40973	0.3952	0.418762	0.444491	0.396387	0.382063	0.491476	0.375062
Liver	0.250061	0.343541	0.210075	0.341968	0.275829	0.322897	0.274865	0.157486	0.31438	0.416255	0.18159
Gastroc	0.465639	0.427332	0.517977	0.307652	0.340186	0.327694	0.327469	0.294478	0.249863	0.313104	0.268633
Brain	0.684592	0.82219	0.643797	0.727586	0.713343	0.706547	0.690555	0.638874	0.764869	0.88792	0.665312

## Sheet: Plasma
Table S4B. Plasma TCA metabolite labeling data normalized to plasma glucose enrichment for WSB/EiJ mice.
	Plasma Citrate Fractional Labeling
	3 months						24 months
M+1	0.271782	0.31797	0.340116	0.223011	0.274205	0.278318	0.248835	0.237719	0.219187	0.326106	0.211536
M+2	0.197267	0.336654	0.375217	0.274018	0.198978	0.246708	0.27044	0.249255	0.333915	0.271666	0.272455
M+3	0.0949984	0.140604	0.150944	0.0858557	0.0833412	0.102937	0.102905	0.100888	0.100771	0.113877	0.105243
M+4	0.0362811	0.052312	0.0383486	0.0339181	0.0306139	0.0325048	0.0347823	0.0314705	0.0255943	0.0318816	0.0147819
M+5	0.0130094	0.0210377	0.0218232	0.0203624	0.00805629	0.0076812	0.011395	0.009183	0.00508975	0.0115739	0.00708879
M+6	0.00311637	0.00751407	0.0147563	0.0042745	0.00164472	0.00590564	0.00207666	0.00430353	0.00633369	0.0048463	0.00925257
	Plasma aKG Fractional Labeling
	3 months						24 months
M+1	0.22407	0.324808	0.296453	0.186717	0.209725	0.235218	0.204101	0.190543	0.175425	0.24454	0.142309
M+2	0.17083	0.316436	0.242615	0.140945	0.151651	0.154408	0.18108	0.147783	0.170934	0.249107	0.155887
M+3	0.070779	0.124953	0.118038	0.0708164	0.0646428	0.0723806	0.0856213	0.0486036	0.042766	0.107392	0.0382761
M+4	0.0223085	0.0458628	0	0	0	0	0	0	0	0	0
M+5	0.00554398	0.0165062	0	0	0	0.0124211	0	0	0	0	0
	Plasma Succinate Fractional Labeling
	3 months						24 months
M+1	0.152183	0.204504	0.0505547	0.0264967	0.0835004	0.0723783	0.201058	0.123318	0.054926	0.0400777	0.0472443
M+2	0.107756	0.128884	0.0350115	0.0135604	0.0580036	0.0521141	0.122337	0.081871	0.0436111	0.0314512	0.0262892
M+3	0.0597272	0.0621078	0.0115991	0.00601008	0.0219777	0.0214865	0.0621609	0.030286	0.0189873	0.0158785	0.0111369
M+4	0.0212808	0.0226978	0.00991729	0.00434509	0.0269424	0.0433704	0.0208392	0.0147684	0.0368351	0.0579328	0.01241
	Plasma Fumarate Fractional Labeling
	3 months						24 months
M+1	0.0793812	0.103772	0.154593	0.104041	0.0859503	0.0664326	0.089696	0.0986701	0.0707016	0.0274276	0.0363943
M+2	0.0361284	0.039788	0.0626434	0.0454414	0.0291809	0.0213576	0.0388496	0.0404165	0.0159703	0.00921518	0.00377581
M+3	0.0162889	0.0268185	0.0596596	0.0325486	0.0137305	0.0122096	0.0113727	0.0213747	0.0229725	0.00432821	0
M+4	0.189527	0.157812	0.333503	0.26235	0.241378	0.121003	0.26748	0.330314	0.290882	0.12045	0.19947
	Plasma Malate Fractional Labeling
	3 months						24 months
M+1	0.309413	0.357758	0.318915	0.208429	0.250775	0.345362	0.164776	0.200782	0.185034	0.299399	0.149702
M+2	0.107428	0.228997	0.232943	0.106935	0.102275	0.134157	0.200227	0.120511	0.125729	0.101564	0.106699
M+3	0	0.141421	0.241412	0	0	0	0	0	0	0	0
M+4	0	0.0292128	0.0578092	0.0917914	0	0	0.081871	0	0.0782284	0.0441729	0
	Plasma Aspartate Fractional Labeling
	3 months						24 months
M+1	0.197279	0.314915	0.0717772	0.142317	0.140002	0.196306	0	0.188726	0.156264	0.0738682	0.295619
M+2	0.0932478	0.146482	0.107146	0.0714073	0.0645535	0.124406	0.0214575	0.0574293	0.107151	0.203299	0.0113628
M+3	0.196552	0.206103	0.589585	0.405218	0.275516	0.242278	0.186863	0.307102	0.344348	0.408523	0.321413
M+4	0.00617423	0	0	0	0	0	0.764142	0	0	0	0

## Sheet: Liver
Table S4C. Liver TCA metabolite labeling data normalized to plasma glucose enrichment for WSB/EiJ mice.
	Liver Citrate Fractional Labeling
	3 months						24 months
M+1	0.0972008	0.126031	0.28718	0.134832	0.118599	0.152339	0.0799478	0.126932	0.147343	0.148281	0
M+2	0.817036	1.10977	0.830369	0.725974	0.72804	0.729099	0.850438	0.707243	0.705213	1.01234	1.289
M+3	0.0808551	0.102609	0.120276	0.0765306	0.104251	0.0915564	0.0742729	0.0712345	0.0508722	0.0997754	0
M+4	0.0380391	0.0304408	0.0265166	0.0221443	0.0334126	0.0336737	0.00709697	0.0520494	0.00161748	0.0460228	0
M+5	0	0.00436259	0	0.011208	0	0.012245	0	0	0	0	0
M+6	0	0.0174814	0.0138006	0.00397441	0	0.0162814	0	0	0	0.0210688	0
	Liver aKG Fractional Labeling
	3 months						24 months
M+1	0.0895354	0.0974733	0.15176	0.0955577	0.135795	0.091529	0.112136	0.0557138	0.0262135	0.121427	0
M+2	0.166981	0.22672	0.151291	0.135676	0.086966	0.0927027	0.13949	0.141894	0.179994	0.133293	0
M+3	0.0467177	0.0626622	0.0650204	0.0584488	0.0654714	0.128315	0.0584817	0.0491954	0.0442272	0.102441	0
M+4	0	0	0	0	0	0	0	0	0	0	0
M+5	0	0	0	0	0	0	0	0	0	0	0
	Liver Succinate Fractional Labeling
	3 months						24 months
M+1	0.235573	0.309994	0.311452	0.247363	0.218588	0.244308	0.258858	0.246139	0.231986	0.281274	0.220672
M+2	0.12115	0.167389	0.157614	0.118992	0.125527	0.125189	0.136857	0.121229	0.116107	0.152431	0.0926576
M+3	0.108011	0.138741	0.114678	0.098977	0.123458	0.125078	0.10707	0.0615921	0.113218	0.151793	0.0574217
M+4	0.0235913	0.0314845	0.0169013	0.0245736	0.0227827	0.0254519	0.0199715	0.0116864	0.0201012	0.0303677	0.0129795
	Liver Fumarate Fractional Labeling
	3 months						24 months
M+1	0.227564	0.298501	0.332153	0.237083	0.220317	0.251986	0.23914	0.242161	0.236263	0.284184	0.210382
M+2	0.11255	0.153163	0.145748	0.110936	0.116852	0.118898	0.12296	0.110806	0.112829	0.142694	0.0867296
M+3	0.102359	0.138771	0.124234	0.10867	0.130556	0.134192	0.118676	0.0750536	0.124885	0.1642	0.0617412
M+4	0.0408014	0.0555968	0.0301376	0.0368191	0.0356778	0.0353303	0.046833	0.028343	0.0348821	0.0503165	0.0415834
	Liver Malate Fractional Labeling
	3 months						24 months
M+1	0.237287	0.313226	0.322702	0.245496	0.221766	0.251965	0.245679	0.25338	0.230438	0.290213	0.216874
M+2	0.114136	0.166473	0.156032	0.11417	0.124903	0.127086	0.13838	0.117104	0.123677	0.149837	0.102572
M+3	0.107849	0.135171	0.11755	0.107906	0.132258	0.133805	0.104272	0.0620626	0.117432	0.157821	0.0536582
M+4	0.02439	0.0350342	0.0192488	0.0268607	0.0252832	0.0269151	0.0223489	0.0127821	0.0221802	0.0330928	0.00776621
	Liver Aspartate Fractional Labeling
	3 months						24 months
M+1	0.136276	0.19942	0.228867	0.1529	0.145582	0.190048	0.128795	0.151104	0.161056	0.187169	0.121133
M+2	0.0682654	0.0973795	0.0954543	0.0648255	0.0745171	0.0899059	0.0691101	0.0683271	0.0792836	0.0963159	0.0346913
M+3	0.105883	0.115792	0.108913	0.107119	0.118266	0.115249	0.106092	0.0610948	0.112257	0.147896	0.058715
M+4	0.0129712	0.0131664	0.0132292	0.0113971	0.0125145	0.0153645	0.00709846	0.00726052	0.0188957	0.0148033	0.00253236

## Sheet: Gastroc
Table S4D. Gastroc TCA metabolite labeling data normalized to plasma glucose enrichment for WSB/EiJ mice.
	Gastroc Citrate Fractional Labeling
	3 months						24 months
M+1	0.208361	0.322414	0.163866	0.233716	0.222804	0.362669	0.194178	0.205654	0.132863	0.30032	0.160101
M+2	0.530348	0.557363	0.499183	0.334098	0.447164	0.461367	0.334882	0.427674	0.351535	0.413313	0.504149
M+3	0.0927688	0.185056	0.10012	0.0588134	0.105901	0.0971326	0.0680779	0.0630232	0.0746096	0.0892422	0.063211
M+4	0.0327331	0.0876318	0.00903012	0.0349891	0.0153923	0.0336026	0.0225443	0	0.000593717	0	0
M+5	0	0.0209397	0	0.00333933	0	0.00470044	0	0	0	0	0
M+6	0	0.00312396	0	0.000170352	0	0.000709371	0	0	0	0	0
	Gastroc aKG Fractional Labeling
	3 months						24 months
M+1	0.19017	0.309943	0.131241	0.159835	0.199718	0.293387	0.215085	0.136897	0.133092	0.20308	0.201578
M+2	0.229864	0.349121	0.170381	0.203736	0.16027	0.239735	0.146975	0.104081	0.150109	0.209534	0.0611088
M+3	0.0706378	0.15205	0.049047	0.0586362	0.0430419	0.0750487	0.0468792	0.0259635	0.0342074	0.025953	0.00469126
M+4	0.0325464	0.0630134	0.010414	0.0173266	0.0148288	0.0132331	0.0127388	0	0.00143085	0.0188286	0
M+5	0.0109212	0.0163866	0.00052445	0.0112529	0.00339417	0.00936946	0	0	0	0.00576246	0
	Gastroc Succinate Fractional Labeling
	3 months						24 months
M+1	0.20937	0.394439	0.157773	0.163143	0.169155	0.331205	0.191601	0.144077	0.119859	0.173874	0.104018
M+2	0.201505	0.297823	0.114197	0.138518	0.134309	0.214373	0.151219	0.0965448	0.0984961	0.142268	0.0795846
M+3	0.0767266	0.13316	0.0352504	0.0356253	0.0409842	0.0720041	0.0409546	0.0327406	0.0233441	0.0351261	0.0283982
M+4	0.0157326	0.0343228	0.0124742	0.0105141	0.01574	0.0176064	0.00927273	0.0120698	0.0113912	0.01438	0.0136101
	Gastroc Fumarate Fractional Labeling
	3 months						24 months
M+1	0.204676	0.344112	0.181242	0.169645	0.183527	0.327982	0.184098	0.14999	0.13183	0.189849	0.125666
M+2	0.180501	0.257057	0.111122	0.125426	0.122082	0.190248	0.135384	0.0869984	0.0857539	0.125068	0.0829789
M+3	0.0861437	0.141386	0.0654096	0.0494167	0.0862842	0.115788	0.0984832	0.148982	0.0545293	0.0783877	0.0992825
M+4	0.0642428	0.0958587	0.0644115	0.0368267	0.0688146	0.0706941	0.0857327	0.0909465	0.0439896	0.0610276	0.0965927
	Gastroc Malate Fractional Labeling
	3 months						24 months
M+1	0.227149	0.418852	0.205862	0.183205	0.203552	0.361947	0.195079	0.178344	0.136759	0.199233	0.126662
M+2	0.218919	0.323731	0.121176	0.138379	0.145971	0.226021	0.170016	0.110809	0.0902502	0.132518	0.0895927
M+3	0.0827144	0.143026	0.0392979	0.0352194	0.0425335	0.0743709	0.039838	0.0304854	0.0211674	0.027677	0.0334286
M+4	0.0179374	0.0408325	0.0148127	0.0103929	0.00865093	0.0168137	0.00741938	0.0129512	0.00383972	0.0111832	0.00336386
	Gastroc Aspartate Fractional Labeling
	3 months						24 months
M+1	0.146149	0.328191	0.143026	0.168588	0.183141	0.292222	0.186998	0.133221	0.0990224	0.135993	0.148917
M+2	0.107644	0.249497	0.0881756	0.109804	0.0853865	0.165171	0.137562	0.071434	0.0660148	0.0943459	0.0693934
M+3	0.283583	0.221816	0.166142	0.0868869	0.149845	0.207606	0.0996453	0.171705	0.095348	0.150902	0.0803006
M+4	0.00591162	0.0293262	0.00639167	0.00656306	0.0152757	0.0106448	0.0131996	0.0110332	0.00142275	0.00407549	0.004746

## Sheet: Brain
Table S4E. Brain TCA metabolite labeling data normalized to plasma glucose enrichment for WSB/EiJ mice.
	Brain Citrate Fractional Labeling
	3 months						24 months
M+1	0.0830695	0.162729	0.445594	0.121747	0.18194	0.168891	0.127601	0.111427	0.155362	0.1513	0.111259
M+2	0.48988	0.549643	0.84508	0.424438	0.423734	0.499998	0.711097	0.604944	0.580795	0.792301	0.611313
M+3	0.233276	0.339959	0.359951	0.265159	0.29311	0.313377	0.244355	0.292237	0.292777	0.319367	0.235911
M+4	0.244488	0.311529	0.26539	0.257817	0.256338	0.29478	0.201779	0.214796	0.240662	0.285778	0.211848
M+5	0.150046	0.206202	0.101425	0.167536	0.148869	0.137135	0.0911285	0.101944	0.132145	0.159031	0.127503
M+6	0.0973079	0.0949642	0.0285509	0.0932505	0.0648963	0.0848033	0.0485447	0.021116	0.0637281	0.0702777	0.0503347
	Brain aKG Fractional Labeling
	3 months						24 months
M+1	0.124916	0.163755	0.571376	0.120457	0.177609	0.186551	0.198068	0.148595	0.18534	0.183754	0.122129
M+2	0.334868	0.352598	0.70398	0.268081	0.360428	0.332928	0.382242	0.402082	0.397264	0.424906	0.272236
M+3	0.282034	0.432357	0.498105	0.342312	0.359082	0.428751	0.317248	0.338594	0.371834	0.494962	0.388939
M+4	0.233648	0.301241	0.125323	0.21985	0.219409	0.279594	0.189663	0.189439	0.243511	0.365713	0.234836
M+5	0.165908	0.235368	0	0.190112	0.136606	0.16599	0.127177	0.123579	0.125297	0.213738	0.133857
	Brain Succinate Fractional Labeling
	3 months						24 months
M+1	0.251932	0.375401	0.731842	0.273511	0.335304	0.366764	0.330717	0.320754	0.34295	0.366866	0.259309
M+2	0.363789	0.493062	0.550522	0.378682	0.409793	0.439956	0.418523	0.401848	0.430415	0.509997	0.350603
M+3	0.359785	0.450576	0.295239	0.374727	0.365657	0.378703	0.38884	0.371353	0.396026	0.502222	0.351331
M+4	0.254707	0.280728	0.119981	0.236891	0.187791	0.220348	0.197609	0.193747	0.195283	0.293886	0.194959
	Brain Fumarate Fractional Labeling
	3 months						24 months
M+1	0.143212	0.236265	0.504777	0.177501	0.214507	0.223939	0.191702	0.187792	0.228671	0.253221	0.182576
M+2	0.195494	0.303491	0.396886	0.238214	0.251241	0.272154	0.229839	0.220154	0.268264	0.319073	0.229113
M+3	0.210054	0.293539	0.24433	0.245988	0.23631	0.256881	0.232044	0.212553	0.259179	0.334597	0.242263
M+4	0.157901	0.19048	0.122547	0.165486	0.129393	0.16606	0.127553	0.1218	0.134268	0.196078	0.137657
	Brain Malate Fractional Labeling
	3 months						24 months
M+1	0.261165	0.377753	0.742081	0.275587	0.336703	0.360302	0.336975	0.326574	0.346969	0.372036	0.283448
M+2	0.369509	0.486755	0.561195	0.383917	0.408366	0.444313	0.413273	0.406168	0.435325	0.50334	0.377262
M+3	0.358257	0.453555	0.304018	0.373129	0.362976	0.390007	0.380666	0.35697	0.396582	0.501432	0.385251
M+4	0.262529	0.288544	0.133879	0.244461	0.194187	0.233516	0.20024	0.198888	0.193781	0.292622	0.211804
	Brain Aspartate Fractional Labeling
	3 months						24 months
M+1	0.24937	0.363009	0.737738	0.269313	0.335482	0.353084	0.33764	0.333077	0.35235	0.364866	0.290083
M+2	0.358766	0.476497	0.549224	0.37007	0.403918	0.431284	0.413354	0.407552	0.431135	0.49068	0.37916
M+3	0.390984	0.486819	0.341382	0.40173	0.386952	0.419504	0.413345	0.400801	0.419543	0.539254	0.408048
M+4	0.255755	0.275726	0.120905	0.233424	0.182466	0.229907	0.183105	0.187372	0.182665	0.275796	0.202351

## Sheet: Amino Acids
Table S4F. Amino acid labeling data normalized to plasma glucose enrichment for WSB/EiJ mice.
	Asparagine M+2 Fractional Labeling
	3 months						24 months
Plasma	0.0662642	0.0256228	0.0551394	0.079389	0.111285	0.0995168	0.0613548	0.0749503	0.115591	0.0434593	0.0431368
Liver	0.0152384	0.0114782	0.0245917	0.00895095	0.0104951	0.0123141	0.010042	0.0334637	0.02618	0.0239216	0
Gastroc	0.010755	0.0147373	0.0224717	0.00964956	0.00458148	0.0158756	0	0	0	0	0.00179364
Brain	0.218345	0.291451	0.390306	0.235494	0.259235	0.275775	0.273036	0.256188	0.281458	0.344293	0.245294
	Asparagine M+3 Fractional Labeling
	3 months						24 months
Plasma	0.0242995	0.0186166	0.0556518	0.043672	0.0403947	0.0136764	0.0499741	0.0596284	0.0065	0.0305974	0.0148916
Liver	0.0104076	0.00261194	0.0163586	0.00974954	0.0240489	0.0109429	0.0172241	0.0229379	0.0196654	0.0358098	0
Gastroc	0.0120282	0.00811781	0.00684286	0.00366773	0.00790765	4.82682e-05	0	0	0	0.00747159	0
Brain	0.229913	0.29995	0.267973	0.248755	0.243433	0.283869	0.243556	0.241963	0.260575	0.3213	0.246724
	Glutamine M+2 Fractional Labeling
	3 months						24 months
Plasma	0.173189	0.245309	0.253519	0.143314	0.158374	0.175511	0.160026	0.149856	0.147023	0.193842	0.128271
Liver	0.161155	0.206368	0.226284	0.151917	0.159723	0.179607	0.158705	0.162391	0.152595	0.200617	0.136642
Gastroc	0.183073	0.254238	0.280494	0.156943	0.158066	0.180602	0.157651	0.138894	0.127365	0.172491	0.122914
Brain	0.327151	0.455399	0.607349	0.356044	0.400014	0.408093	0.427687	0.411351	0.438303	0.507849	0.387408
	Glutamine M+3 Fractional Labeling
	3 months						24 months
Plasma	0.07922	0.115773	0.116195	0.0585656	0.0699433	0.0870846	0.0685737	0.0642801	0.0605261	0.0794363	0.0554617
Liver	0.0693594	0.0853984	0.0746243	0.0667825	0.0614798	0.0749625	0.0585186	0.0591171	0.0521822	0.0697765	0.0508122
Gastroc	0.0722158	0.0948194	0.09951	0.0641226	0.0555396	0.0786615	0.0480021	0.0492711	0.0383915	0.0536293	0.0483148
Brain	0.32863	0.413881	0.413718	0.325379	0.31695	0.369173	0.318499	0.315863	0.318996	0.408794	0.303151
	Glutamate M+2 Fractional Labeling
	3 months						24 months
Plasma	0.147682	0.266889	0.229676	0.138348	0.144424	0.168119	0.182318	0.138388	0.148758	0.196019	0.149632
Liver	0.108793	0.15857	0.173673	0.107957	0.114971	0.120859	0.113516	0.111275	0.105862	0.141426	0.0837231
Gastroc	0.231152	0.389151	0.261069	0.18076	0.200681	0.182645	0.20933	0.146471	0.142887	0.218144	0.127562
Brain	0.303309	0.432745	0.610228	0.329292	0.382552	0.39783	0.401061	0.388086	0.41547	0.465304	0.356918
	Glutamate M+3 Fractional Labeling
	3 months						24 months
Plasma	0.0696557	0.116047	0.109883	0.0630545	0.0574765	0.0687281	0.0717153	0.0691206	0.0579613	0.0828881	0.0603014
Liver	0.0507927	0.071498	0.0657633	0.0516634	0.0515575	0.0537146	0.0444254	0.0455836	0.0434005	0.059444	0.0338508
Gastroc	0.0815798	0.175844	0.0762485	0.0651055	0.0570635	0.05702	0.0616125	0.0375849	0.031443	0.0476287	0.0341768
Brain	0.369691	0.466903	0.442782	0.372606	0.374043	0.419127	0.389385	0.377733	0.39103	0.484315	0.362859
	Proline M+2 Fractional Labeling
	3 months						24 months
Plasma	0.042182	0.0654229	0.0583094	0.0421456	0.0483999	0.0657542	0.0531278	0.0354705	0.0641501	0.0708481	0.0439327
Liver	0.0181006	0.0176953	0.0301649	0.0144932	0.0117877	0.0199605	0.00737524	0.0110323	0.013968	0.0197082	0.0159345
Gastroc	0.0105478	0.0136571	0.0103728	0.00706349	0.00863236	0.00894674	0.00406332	0.0100361	0.00188406	0.00513258	0.00722014
Brain	0.103703	0.0157409	0.205415	0.108569	0.293923	0.142162	0.180311	0.162253	0.172457	0.19206	0.137722
	Proline M+3 Fractional Labeling
	3 months						24 months
Plasma	0.0147668	0.0100479	0.0167433	0.0105886	0.0167445	0.018549	0.0111648	0.0143443	0.0180184	0.0148649	0.00843554
Liver	0.00307567	0.00566927	0.00634388	0.00360564	0.00534571	0.00660898	0.00292932	0.00390843	0.00272074	0.00518174	0.00715663
Gastroc	0.00272708	0.00334864	0.0024676	0.00105447	0.00469166	0.00311264	0.00495375	0.00702471	0.000554622	0.00201667	0.00113498
Brain	0.127883	0.0120208	0.195059	0.138713	0.198207	0.162198	0.163231	0.163917	0.157527	0.199699	0.15878
	Serine M+3 Fractional Labeling
	3 months						24 months
Plasma	0.0518564	0.037097	0.0661174	0.0441972	0.0452361	0.050718	0.0512755	0.0486366	0.0328874	0.0407895	0.0418405
Liver	0.00958925	0.021067	0.0144581	0.0109462	0.0109997	0.0108992	0.0104006	0.0104763	0.00947922	0.0103342	0.00686489
Gastroc	0.040953	0.0511988	0.0585188	0.0323351	0.0371847	0.0366949	0.0359578	0.0318327	0.0247424	0.0394059	0.0383771
Brain	0.216275	0.267355	0.261724	0.206594	0.19724	0.243301	0.231844	0.217426	0.220585	0.276221	0.215773
	Serine M+1 Fractional Labeling
	3 months						24 months
Plasma	0.102019	0.134619	0.134905	0.0766524	0.0945331	0.10776	0.0974706	0.089348	0.0804359	0.113037	0.0897962
Liver	0.0552057	0.0580724	0.104578	0.0656309	0.0590996	0.0759234	0.0569546	0.0543216	0.0588296	0.0792198	0.0430904
Gastroc	0.0906737	0.118458	0.158215	0.084037	0.0879874	0.0909831	0.0831898	0.0639605	0.0598885	0.0886782	0.0810498
Brain	0.171579	0.228973	0.285923	0.176276	0.187309	0.207483	0.22414	0.20494	0.194955	0.235019	0.185773
	Glycine M+2 Fractional Labeling
	3 months						24 months
Plasma	0.0514528	0.0603505	0.0680382	0.0449337	0.0579522	0.0622199	0.0559924	0.0542073	0.0568613	0.0679097	0.0540536
Liver	0.0286528	0.0289704	0.0405867	0.0268327	0.0278207	0.0342991	0.0214367	0.0243407	0.0245498	0.0308618	0.0275835
Gastroc	0.0172399	0.0238164	0.0319362	0.0151837	0.0191541	0.0196161	0.0178906	0.0196436	0.0110656	0.0148012	0.0244059
Brain	0.182985	0.221116	0.277715	0.185646	0.179452	0.230003	0.182423	0.178193	0.184259	0.225314	0.119458
