# Supplementary material for: Effects of Aging on Glucose and Lipid Metabolism in Mice
Source: Aging Cell. 2024 Dec 27;24(4):e14462. doi: 10.1111/acel.14462 (PMC11984682; doi:10.1111/acel.14462)
Supplement: Supplementary file 18 — Table S5. Metabolite labeling data normalized to plasma glucose enrichment for DO mice. [file ACEL-24-e14462-s009.xlsx]

## Sheet: Pyr Lac Ala
Table S5A. Pyruvate, lactate, and alanine [M+3] labeling data normalized to plasma glucose enrichment for DO mice.
	DO Pyruvate M+3 Fractional Labeling
	3 months						24 months						30 months
Plasma	0.461595	0.602268	0.626673	0.558581	0.531357	0.592357	0.536615	0.518525	0.681304	0.489349			0.603692	0.633347	0.685485	0.426911
Liver	0.0676985	0.135591	0.172887	0.180843	0.138961	0.136238	0.212259	0.131679	0.106282	0.239285			0.234837	0.172198	0.178699	0.0803307
Gastroc	0.232194	0.389612	0.394539	0.402586	0.345949	0.308781	0.472691	0.264835	0.173972	0.478713			0.307425	0.327381	0.335175	0.14371
Brain	0.39858	0.564748	0.545726	0.597031	0.592127	0.683093	0.519584	0.499569	0.733423	0.461201			0.430423	0.645674	0.255628	0.983925
	DO Lactate M+3 Fractional Labeling
	3 months						24 months						30 months
Plasma	0.464321	0.619638	0.635591	0.555813	0.530209	0.592697	0.532997	0.518793	0.696206	0.490117			0.587389	0.623839	0.688022	0.426664
Liver	0.111374	0.220308	0.374823	0.325688	0.275539	0.362341	0.370458	0.276575	0.363098	0.308461			0.383385	0.301722	0.404584	0.165389
Gastroc	0.268417	0.442119	0.449024	0.443991	0.41592	0.409961	0.535938	0.3262	0.816976	0.471256			0.371844	0.383101	0.472828	0.206951
Brain	0.154907	0.502608	0.850686	0.854423	0.517541	0.288556	0.476224	0.456038	0.566617	0.469919			0.832566	0.889181	0.422857	0.801821
	DO Alanine M+3 Fractional Labeling
	3 months						24 months						30 months
Plasma	0.367271	0.520124	0.56058	0.525438	0.475461	0.53579	0.484831	0.467333	0.692127	0.464623			0.502819	0.527497	0.661715	0.391482
Liver	0.110764	0.212709	0.384272	0.323622	0.276873	0.354173	0.372966	0.283476	0.35047	0.36174			0.37726	0.298411	0.396759	0.168182
Gastroc	0.314796	0.513678	0.542373	0.473238	0.457549	0.510035	0.522495	0.402223	0.469908	0.458248			0.488133	0.50161	0.596138	0.305551
Brain	0.59549	0.781904	0.868486	0.851632	0.836726	0.900751	0.722268	0.756279	0.956037	0.806791			0.839325	0.827204	0.43529	1.41473

## Sheet: Plasma
Table S5B. Plasma TCA metabolite labeling data normalized to plasma glucose enrichment for DO mice.
	Plasma Citrate Fractional Labeling
	3 months						24 months						30 months
M+1	0.30766	0.372817	0.315812	0.333049	0.326078	0.333703	0.241422	0.297926	0.622249	0.373774			0.372716	0.479134	0.51321	0.249213
M+2	0.189722	0.21838	0.159503	0.201408	0.176548	0.192023	0.126639	0.136217	0.323672	0.172924			0.198127	0.214833	0.312449	0.0714307
M+3	0.0623067	0.107621	0.0908699	0.09784	0.0942825	0.0920864	0.0778955	0.073789	0.188289	0.090929			0.118993	0.122054	0.185656	0.0543473
M+4	0.00182517	0.0227412	0.02202	0.0262371	0.0177623	0.0218502	0.0125625	0.0142267	0.0265819	0.0199789			0.0290939	0.0249438	0.0450211	0.00990841
M+5	0.00623843	0.00165245	0.00356227	0.0104479	0.00729303	0.00359872	0.0037296	0.00355379	0.00794147	0.00441234			0.00510246	0.00946559	0.0117696	0
M+6	0	0.00445277	5.04305e-06	0.00182375	0.00259538	0.000195179	0	0.00148761	0	0.00175311			0.00108684	0.00210202	0.00592103	0
	Plasma aKG Fractional Labeling
	3 months						24 months						30 months
M+1	0	0.126912	0.181749	0.215202	0.212093	0.325107	0.222717	0.273282	0.558073	0.2753			0.338849	0.399658	0.346731	0.274194
M+2	0	0.212172	0.140321	0.204462	0.176896	0.270826	0.114297	0.132896	0.244784	0.206515			0.194781	0.222013	0.274516	0.100762
M+3	0	0	0	0.0119274	0.0554953	0.00148169	0.0233265	0	0.00848567	0.0247258			0.0667812	0.0696478	0	0
M+4	0	0	0	0	0	0	0	0	0	0			0	0	0	0
M+5	0	0	0	0	0	0	0	0	0	0			0	0	0	0
	Plasma Succinate Fractional Labeling
	3 months						24 months						30 months
M+1	0.142256	0.325345	0.198617	0.169387	0.194702	0.186454	0.163723	0.145225	0.491725	0.28441			0.277254	0.229043	0.504685	0.163346
M+2	0.0963545	0.173846	0.109993	0.0939324	0.129636	0.130691	0.097582	0.0865497	0.297824	0.156816			0.155034	0.129451	0.314529	0.0755601
M+3	0	0.0658714	0.049726	0.0214535	0.0512352	0.0146004	0.0502589	0.0164105	0.104835	0.0683197			0.0640988	0.0115983	0.127206	0.0149124
M+4	0	0.00560343	0.000349612	0.00628345	0.00539242	0.00191551	0.00579982	0	0.0206391	0.0172163			0.0139937	6.20609e-05	0.0247439	0
	Plasma Fumarate Fractional Labeling
	3 months						24 months						30 months
M+1	0.0182117	0.13495	0.164494	0.194867	0.168541	0.234274	0.136215	0.106022	0.463325	0.233988			0.245687	0.205229	0.340073	0.153991
M+2	0	0.22665	0.179711	0.128351	0.201873	0.143414	0.159938	0.135304	0.405537	0.189615			0.139102	0.0945223	0.209531	0.145563
M+3	0	0.00857523	0.0999633	0.0788041	0.0587223	0.0371783	0.06442	0.0137867	0.134001	0.0701207			0.0416826	0.0614056	0.123271	0
M+4	0	0.304402	0.0178143	0.141676	0.100285	0.271877	0.155925	0.248448	0.195721	0.135654			0.123406	0.238185	0.125771	0.0855561
	Plasma Malate Fractional Labeling
	3 months						24 months						30 months
M+1	0.185122	0.352534	0.28851	0.276182	0.257495	0.319729	0.218971	0.247635	0.650627	0.321235			0.278123	0.3773	0.508509	0.104044
M+2	0.0187503	0.145746	0.159288	0.147562	0.172026	0.25566	0.144269	0.147706	0.278951	0.179514			0.204789	0.228568	0.321343	0.416965
M+3	0	0.126093	0.160121	0.181787	0.106862	0.14204	0.0934586	0.123951	0.250769	0.0909586			0.182014	0.111718	0.268192	0
M+4	0	0	0.0138739	0.0261031	0	0.0014544	0.0128296	0	0.00310044	0			0	0	0	0
	Plasma Aspartate Fractional Labeling
	3 months						24 months						30 months
M+1	0	0	0.243136	0.0753834	0.25573	0.0317972	0.209437	0.196364	0.444115	0.119936			0.255545	0	0.351957	0.151429
M+2	0	0	0.0776536	0.0165737	0.0844478	0.0457937	0.0318849	0.056682	0.266878	0.196138			0	0	0.209715	0.167396
M+3	0	0	0.0991212	0.138263	0.0576655	0.0604629	0.220178	0	0.203822	0.0980901			0.142601	0.260608	0.0877255	0.0630336
M+4	0	0	0	0	0	0	0	0	0	0			0	0	0	0

## Sheet: Liver
Table S5C. Liver TCA metabolite labeling data normalized to plasma glucose enrichment for DO mice.
	Liver Citrate Fractional Labeling
	3 months						24 months						30 months
M+1	0.325979	0.418047	0.357761	0.392	0.321022	0.324973	0.284385	0.295301	0.554949	0.346407			0.357793	0.469614	0.498576	0.233641
M+2	0.160507	0.189774	0.188651	0.191017	0.152905	0.185818	0.168363	0.151025	0.292437	0.161043			0.195695	0.22065	0.273599	0.171802
M+3	0.0995206	0.136628	0.151266	0.13009	0.103998	0.123923	0.106008	0.097149	0.220462	0.0898694			0.150525	0.133044	0.200374	0.12478
M+4	0.02866	0.0325924	0.0294785	0.0219153	0.0186841	0.023828	0.0105157	0.0163877	0.0371567	0.0146781			0.0297202	0.0346614	0.0424579	0.0114083
M+5	0.00720361	0.00588512	0.0034358	0.00611791	0.00776464	0.00515513	0.00291584	0.0010516	0.0103936	0.00298138			0.00542792	0.00234304	0.00626728	0.0154481
M+6	0.00258643	0.00377944	0.00349593	0.00213911	0.00258381	0.00570879	0.00168168	0.00184121	0.010785	0.00263138			0.00297984	0.00183746	0.0030366	0.00945824
	Liver aKG Fractional Labeling
	3 months						24 months						30 months
M+1	0.0425895	0.0653207	0.136133	0.163415	0.0635897	0	0.135712	0.0432826	0	0.0635301			0.195116	0.200924	0.154763	0
M+2	0.0826943	0.118457	0.166323	0.133852	0.0800685	0.0922161	0.164509	0.0719369	0.208971	0.101051			0.202239	0.14903	0.224251	0
M+3	0.024595	0.0364467	0.0662409	0.0542076	0.0472305	0.0265712	0.0358861	0.0119221	0.0258775	0.0368197			0.0219357	0.0437302	0.0529038	0.0385693
M+4	0.169387	0.128327	0	0	0	0	0	0	0.229367	0			0	0	0.210844	0
M+5	0	0.0293575	0	0	0	0	0	0	0.0374165	0			0	0	0.0265189	0
	Liver Succinate Fractional Labeling
	3 months						24 months						30 months
M+1	0.287109	0.377764	0.298382	0.302937	0.309554	0.318885	0.254166	0.275897	0.587125	0.347626			0.378113	0.407948	0.467142	0.285595
M+2	0.133783	0.200787	0.195024	0.18411	0.156504	0.185386	0.194736	0.151137	0.332121	0.170852			0.224385	0.212436	0.301698	0.205563
M+3	0.0644294	0.16534	0.155248	0.150051	0.137836	0.173548	0.0807162	0.141476	0.215231	0.0833527			0.191784	0.152089	0.188419	0.11594
M+4	0.00711797	0.0238402	0.0297022	0.0267972	0.0221817	0.0232155	0.00708906	0.01533	0.0277671	0.0100003			0.0292967	0.0209449	0.0341848	0.0036741
	Liver Fumarate Fractional Labeling
	3 months						24 months						30 months
M+1	0.276779	0.376945	0.304161	0.310881	0.305872	0.317859	0.232082	0.273067	0.540604	0.323531			0.379655	0.412097	0.448829	0.256829
M+2	0.125292	0.194535	0.178913	0.174291	0.147103	0.172264	0.167608	0.143046	0.304631	0.153435			0.213458	0.200214	0.271569	0.179276
M+3	0.0625513	0.170856	0.175015	0.167644	0.143134	0.180309	0.089019	0.1454	0.215745	0.0851855			0.202198	0.161439	0.195388	0.120638
M+4	0.0117479	0.0268804	0.0352847	0.0317893	0.0250101	0.0271308	0.0119108	0.0181889	0.0308652	0.0133822			0.0339634	0.0303795	0.0371039	0.0157288
	Liver Malate Fractional Labeling
	3 months						24 months						30 months
M+1	0.281839	0.376609	0.309666	0.316775	0.313439	0.325956	0.234677	0.278891	0.561648	0.329486			0.389356	0.420577	0.463636	0.251814
M+2	0.128185	0.18815	0.183109	0.173973	0.147488	0.178876	0.174785	0.14668	0.306777	0.155507			0.213689	0.205378	0.275691	0.177096
M+3	0.0671217	0.175816	0.185998	0.177902	0.151684	0.186748	0.0945675	0.156525	0.22618	0.0908581			0.211597	0.170205	0.207109	0.125486
M+4	0.00691368	0.0227172	0.0333672	0.0288707	0.0219587	0.023574	0.00731229	0.0149359	0.0257846	0.00879213			0.0311944	0.0222992	0.0335859	0.00405496
	Liver Aspartate Fractional Labeling
	3 months						24 months						30 months
M+1	0.204249	0.275306	0.239276	0.244634	0.21484	0.226446	0.17467	0.211341	0.399009	0.236814			0.306842	0.286369	0.327437	0.174083
M+2	0.102862	0.139175	0.145169	0.138888	0.106318	0.131238	0.1239	0.111359	0.214322	0.113906			0.176406	0.145814	0.198158	0.129213
M+3	0.0417652	0.108032	0.131697	0.12097	0.0897727	0.12194	0.0676012	0.0894148	0.132105	0.0587809			0.121775	0.0966179	0.115531	0.0870847
M+4	0.0109235	0.0192669	0.0272376	0.0267167	0.0166098	0.0185975	0.00854725	0.0115593	0.0192977	0.00913998			0.021777	0.0173499	0.0221847	0.00963441

## Sheet: Gastroc
Table S5D. Gastroc TCA metabolite labeling data normalized to plasma glucose enrichment for DO mice.
	Gastroc Citrate Fractional Labeling
	3 months						24 months						30 months
M+1	0.289361	0.369089	0.327988	0.319978	0.305696	0.334496	0.244125	0.258501	0.616443	0.397319			0.372995	0.443647	0.542223	0.222394
M+2	0.139739	0.160833	0.163772	0.13623	0.203444	0.139395	0.105457	0.0957236	0.404099	0.194808			0.194594	0.186087	0.346214	0.115336
M+3	0.0552362	0.0725455	0.0953684	0.085785	0.0830352	0.0626234	0.0628725	0.0556721	0.134839	0.0668276			0.10084	0.0864569	0.127158	0.0378744
M+4	0.0095539	0.0128486	0.0213658	0.0185381	0.0199417	0.0109483	0.00673948	0.00705867	0.0347031	0.0150863			0.0189283	0.0170358	0.0321067	0.0128506
M+5	0.00271288	0.00451718	0.0050821	0.00504509	0.00560146	0.00202996	0.00116218	0.00132949	0.00900712	0.0043297			0.00358549	0.00274567	0.00872534	0.00219827
M+6	0.00180473	0.00159576	0.00196337	0.002064	0.00201321	0.00146711	0.00148844	0.0012396	0.0027231	0.000935205			0.00387934	0.00221744	0.00205764	0.00225879
	Gastroc aKG Fractional Labeling
	3 months						24 months						30 months
M+1	0.1686	0.20988	0.185272	0.184219	0.170711	0.212845	0.142164	0.144197	0.357618	0.275651			0.0901135	0.265542	0.280156	0.000606666
M+2	0.0899061	0.148844	0.153655	0.0996036	0.192777	0.11573	0.102394	0.0748494	0.313291	0.150191			0.109763	0.167932	0.280025	0.0488116
M+3	0.0268106	0.030835	0.0360513	0.0256192	0.030355	0.0118103	0.0277036	0.0204628	0.0863146	0.0231432			0.015932	0.041416	0.0714716	0.00522041
M+4	0.0376989	0.0196041	0.0282906	0.0160457	0.023211	0	0.0344296	0.0394538	0.148057	0.0318407			0.12684	0.0476375	0.105093	0.16044
M+5	0.00858857	0.0104458	0.0355709	0.0205783	0.00656584	0	0	0.0262144	0.0233913	0			0.0528023	0.0310991	0.0643794	0.0563899
	Gastroc Succinate Fractional Labeling
	3 months						24 months						30 months
M+1	0.207247	0.246676	0.266314	0.204246	0.235342	0.242228	0.173973	0.165703	0.603763	0.294353			0.27206	0.301564	0.439456	0.224709
M+2	0.0789839	0.123394	0.12683	0.111328	0.177282	0.0968718	0.0792457	0.0699009	0.339365	0.125947			0.124607	0.130115	0.270814	0.0945714
M+3	0.0285783	0.0477847	0.0707705	0.0681585	0.058844	0.0489098	0.046838	0.0393263	0.0762335	0.033224			0.058561	0.0524299	0.0714696	0.013488
M+4	0	0	0	0.0130139	0.0100658	0.00667215	0	0	0.00925594	0			0	0	0.0102344	0.00128026
	Gastroc Fumarate Fractional Labeling
	3 months						24 months						30 months
M+1	0.203273	0.257787	0.251083	0.220808	0.234658	0.256256	0.181647	0.169331	0.583458	0.343493			0.259596	0.316242	0.416366	0.20979
M+2	0.0732024	0.121063	0.12298	0.108824	0.160497	0.0970647	0.0794209	0.0696046	0.307854	0.131117			0.118196	0.131471	0.245445	0.0835484
M+3	0.0393759	0.0638391	0.0856999	0.0784732	0.0574498	0.058503	0.0587637	0.0503812	0.0807772	0.0483149			0.0775402	0.0795204	0.0809009	0.0232308
M+4	0.0898144	0.0672791	0.0745063	0.0365873	0.0266069	0.0262305	0.0433132	0.057477	0.0384764	0.0247363			0.0726513	0.0517329	0.0405804	0.0669417
	Gastroc Malate Fractional Labeling
	3 months						24 months						30 months
M+1	0.225587	0.279441	0.284776	0.232943	0.234629	0.262912	0.195464	0.178422	0.605466	0.366633			0.296284	0.330035	0.4437	0.206183
M+2	0.0945919	0.123993	0.146718	0.110081	0.166533	0.0987455	0.0928978	0.0792383	0.321979	0.13261			0.145881	0.138892	0.267923	0.0983494
M+3	0.0427241	0.0766078	0.100233	0.085875	0.0612615	0.065622	0.0682638	0.059635	0.0849747	0.0516298			0.0868268	0.0900292	0.0866376	0.0222051
M+4	0.00850822	0.0129338	0.0248875	0.0206944	0.0116264	0.0136972	0.00859308	0.0100991	0.0141518	0.0123306			0.0174601	0.0159055	0.0128477	0.00795617
	Gastroc Aspartate Fractional Labeling
	3 months						24 months						30 months
M+1	0.211675	0.26217	0.272526	0.219796	0.211052	0.247103	0.177038	0.172372	0.525706	0.361469			0.265374	0.295725	0.459574	0.220733
M+2	0.0920211	0.127648	0.149756	0.112198	0.147224	0.107912	0.0963371	0.087202	0.312091	0.145984			0.1476	0.145512	0.292035	0.112789
M+3	0.0573904	0.109228	0.105422	0.115494	0.0728412	0.103593	0.0929263	0.0624235	0.121995	0.0661734			0.0971813	0.111923	0.118909	0.0363049
M+4	0.00883306	0.0110775	0.0160752	0.0154807	0.00810418	0.0103181	0.00930621	0.00756099	0.0187667	0.00707587			0.0138252	0.0148753	0.0135333	0.00764514

## Sheet: Brain
Table S5E. Brain TCA metabolite labeling data normalized to plasma glucose enrichment for DO mice.
	Brain Citrate Fractional Labeling
	3 months						24 months						30 months
M+1	0.434949	0.46855	0.217185	0.227703	0.282405	0.396589	0.320192	0.398426	0.816551	0.453699			0.353417	0.46828	0.474394	0.6639
M+2	0.526257	0.585798	0.377965	0.383662	0.445566	0.568299	0.469265	0.5625	0.979842	0.607931			0.537472	0.627695	0.519067	0.978977
M+3	0.392544	0.483779	0.435125	0.434039	0.448073	0.516023	0.437035	0.464496	0.731888	0.484081			0.503427	0.583281	0.180624	0.922934
M+4	0.204228	0.268397	0.356014	0.332631	0.314212	0.310275	0.279316	0.272569	0.378672	0.277727			0.346961	0.370025	0.0571914	0.613504
M+5	0.0940963	0.124294	0.231386	0.210405	0.184086	0.170867	0.151892	0.138692	0.160816	0.128618			0.185137	0.194673	0.015886	0.333439
M+6	0.0234167	0.0417779	0.103712	0.0908842	0.0692834	0.0532489	0.0497795	0.0416442	0.0461473	0.0387794			0.066761	0.074096	0.0034286	0.10707
	Brain aKG Fractional Labeling
	3 months						24 months						30 months
M+1	0.39159	0.412605	0.211698	0.219101	0.258819	0.389726	0.260846	0.361212	0.731108	0.371606			0.298247	0.432045	0.353437	0.506954
M+2	0.55871	0.623681	0.445918	0.443238	0.514404	0.665675	0.502957	0.630473	1.07321	0.613832			0.580231	0.737892	0.420199	1.04701
M+3	0.336611	0.456325	0.44501	0.431306	0.423777	0.416268	0.39887	0.411683	0.614146	0.443164			0.468926	0.635169	0.191933	0.793498
M+4	0.221684	0.315239	0.373298	0.38237	0.322106	0.297908	0.305362	0.249458	0.430715	0.29612			0.279726	0.312045	0.0403024	0.546912
M+5	0.0747391	0.130861	0.20515	0.178697	0.16149	0.132019	0.129957	0.125791	0.115713	0.114387			0.168926	0.146322	0.0285779	0.272257
	Brain Succinate Fractional Labeling
	3 months						24 months						30 months
M+1	0.609308	0.688362	0.396322	0.408847	0.464006	0.60838	0.514152	0.594892	1.12426	0.68341			0.569649	0.733036	0.550601	1.05617
M+2	0.489831	0.59342	0.498767	0.487616	0.510984	0.601743	0.522339	0.567303	0.956258	0.601151			0.618649	0.693139	0.379958	1.10944
M+3	0.312597	0.39058	0.489208	0.457992	0.447742	0.463904	0.414622	0.41341	0.594618	0.423377			0.4823	0.492289	0.129532	0.876408
M+4	0.0881297	0.128484	0.264171	0.230819	0.196347	0.170288	0.160796	0.138596	0.181704	0.131396			0.20218	0.202921	0.0172168	0.356404
	Brain Fumarate Fractional Labeling
	3 months						24 months						30 months
M+1	0.539863	0.610668	0.341682	0.355861	0.396188	0.524082	0.468031	0.5322	0.978939	0.593501			0.507532	0.638048	0.474163	0.9381
M+2	0.433692	0.511644	0.416139	0.409009	0.429222	0.514357	0.474099	0.49217	0.812895	0.508622			0.535836	0.590816	0.310107	0.95236
M+3	0.280066	0.355749	0.42423	0.414929	0.399672	0.421447	0.383141	0.390896	0.52907	0.378306			0.447989	0.455087	0.133404	0.783956
M+4	0.0843349	0.12176	0.225396	0.200434	0.169774	0.155227	0.153617	0.127682	0.170026	0.119143			0.187428	0.195042	0.0280401	0.310915
	Brain Malate Fractional Labeling
	3 months						24 months						30 months
M+1	0.610701	0.687464	0.392807	0.409719	0.462458	0.605506	0.513853	0.591301	1.10833	0.678197			0.567903	0.722999	0.531825	1.0595
M+2	0.485622	0.58262	0.490535	0.473517	0.500513	0.586457	0.518309	0.546522	0.933338	0.581395			0.603833	0.671692	0.353722	1.08555
M+3	0.320218	0.403291	0.509254	0.483517	0.472028	0.489506	0.429848	0.436628	0.615974	0.43654			0.500025	0.525266	0.144982	0.89485
M+4	0.0868505	0.126139	0.25427	0.21645	0.189451	0.164247	0.157317	0.13042	0.170605	0.125449			0.193678	0.202146	0.0139053	0.322688
	Brain Aspartate Fractional Labeling
	3 months						24 months						30 months
M+1	0.598434	0.690674	0.387352	0.40555	0.459377	0.599291	0.498972	0.587561	1.10619	0.687316			0.566622	0.728319	0.558766	1.03194
M+2	0.497038	0.602423	0.496126	0.487325	0.518721	0.604313	0.520113	0.562106	0.967903	0.618745			0.620775	0.705591	0.379152	1.09734
M+3	0.31321	0.400413	0.486978	0.461117	0.455293	0.479029	0.411115	0.416044	0.609965	0.41875			0.492894	0.511575	0.136565	0.87645
M+4	0.0945583	0.141897	0.274472	0.238288	0.206862	0.179771	0.172288	0.145921	0.19773	0.142663			0.212348	0.22366	0.0164164	0.367638

## Sheet: Amino Acids
Table S5F. Amino acid labeling data normalized to plasma glucose enrichment for DO mice.
	Asparagine M+2 Fractional Labeling
	3 months						24 months						30 months
Plasma	0	0	0	0	0	0	0.00813916	0	0	0.0637691			0	0	0	0
Liver	0.014187	0.0263362	0.0227053	0.0183413	0.0284781	0.0281079	0.0285879	0.0298483	0.0281564	0.028728			0.0222392	0.0977088	0.0145249	0.0364254
Gastroc	0.0242357	0.0232285	0.024127	0.0166865	0.015856	0.0518624	0.0212696	0.0269413	0.0316628	0.0249154			0.000198478	0.0322073	0.021081	0.0190282
Brain	0.310422	0.359546	0.300184	0.308457	0.337709	0.382249	0.345491	0.402959	0.596463	0.389271			0.414911	0.441746	0.199865	0.680604
	Asparagine M+3 Fractional Labeling
	3 months						24 months						30 months
Plasma	0	0	0	0	0	0	0.00586797	0	0.00195437	0			0	0	0	0
Liver	0.018113	0.021843	0.023692	0.017937	0.0226116	0.0125376	0.0226722	0.0103659	0.0367641	0.0169288			0.0113064	0	0.0135274	0.0215406
Gastroc	0.0131564	0.0490882	0.00845567	0.0151504	0.0137243	0.0229668	0.0148888	0.00887143	0.0244644	0.00837127			0.0196364	0.0180449	0.0340562	0.0348593
Brain	0.206459	0.264308	0.305598	0.286193	0.291724	0.295814	0.269095	0.285846	0.398397	0.269281			0.330637	0.376728	0.0728048	0.538646
	Glutamine M+2 Fractional Labeling
	3 months						24 months						30 months
Plasma	0	0.0772621	0.188858	0.182637	0.159141	0.175838	0.148773	0.179614	0.232757	0.195205			0.199324	0.2078	0.316113	0.0621026
Liver	0.155146	0.209172	0.203692	0.188753	0.165059	0.190396	0.177314	0.16826	0.291222	0.20013			0.231384	0.23415	0.290114	0.123253
Gastroc	0.0388086	0.0645926	0	0.128358	0.0143704	0	0.113526	0	0.460127	0			0.188208	0.165017	0.214859	0.0096377
Brain	0.553399	0.629974	0.482583	0.481333	0.517758	0.618876	0.5451	0.604426	1.04978	0.658603			0.617931	0.712219	0.43017	1.123
	Glutamine M+3 Fractional Labeling
	3 months						24 months						30 months
Plasma	0	0.17681	0.0871107	0.0739745	0.0672227	0.0805096	0.0593488	0.0683646	0.121504	0.0576361			0.0805411	0.0969736	0.123597	0.039618
Liver	0.0521126	0.0787988	0.0917077	0.0741769	0.0641394	0.065941	0.0657131	0.0556119	0.107599	0.0691565			0.0928917	0.0908034	0.119668	0.0337842
Gastroc	0	0.36831	0	0.0326038	0	0.272285	0.019563	0.873234	1.24067	0			0.065956	0.0676589	0.0973906	0.126435
Brain	0.318688	0.401885	0.40823	0.391715	0.374229	0.385133	0.373996	0.377793	0.606048	0.405289			0.451458	0.532991	0.103222	0.825819
	Glutamate M+2 Fractional Labeling
	3 months						24 months						30 months
Plasma	0	0.233946	0.176548	0.176128	0.188454	0.1911	0.131057	0.152028	0.351947	0.18306			0.242229	0.213418	0.331015	0.118954
Liver	0.148798	0.177678	0.193959	0.191996	0.137231	0.164712	0.192261	0.157233	0.300576	0.174981			0.22323	0.197152	0.287732	0.14142
Gastroc	0.126712	0.166265	0.182394	0.135497	0.216135	0.146268	0.132318	0.11795	0.488906	0.209605			0.202299	0.205552	0.348518	0.152743
Brain	0.808437	0.727151	0.534344	0.585879	0.578059	0.553985	0.571586	0.714079	0.846134	0.815932			0.643805	0.731944	0.267081	1.34989
	Glutamate M+3 Fractional Labeling
	3 months						24 months						30 months
Plasma	0	0.0514569	0.0813108	0.0884975	0.0781148	0.0727718	0.0701607	0.0536042	0.0998031	0.0599674			0.081355	0.092091	0.129869	0
Liver	0.0470887	0.0655662	0.08787	0.0793218	0.0518801	0.0632535	0.0686139	0.051111	0.109812	0.0570169			0.0832467	0.0808994	0.115752	0.0495726
Gastroc	0.0279748	0.0446076	0.0583617	0.0397207	0.0488751	0.0323353	0.0414036	0.028635	0.130129	0.045937			0.0548453	0.056665	0.0897558	0.0295348
Brain	0.0522569	0.49104	0.507668	0.445503	0.475056	0.422962	0.336707	0.324303	0.58213	0.0503785			0.395044	0.597254	0.110207	0.875718
	Proline M+2 Fractional Labeling
	3 months						24 months						30 months
Plasma	0.00273649	0.0286395	0.0331969	0.0301868	0.0284151	0.0222818	0.025814	0.0297427	0.0236592	0.0516698			0.0449207	0.0550724	0.0288953	0.00308086
Liver	0.0180591	0.0218301	0.0169293	0.0158289	0.0163799	0.0168799	0.0160656	0.0146193	0.0036892	0.0206852			0.0149266	0.0305736	0.0102201	0.00335046
Gastroc	0.00550691	0.0149482	0.00312368	0.00892588	0.00866076	0.00590134	0.000550624	0.00508639	0	0.0110072			0.000811834	0.00786062	0.00464693	0
Brain	0.190246	0.312033	0.174112	0.172391	0.2674	0.23428	0.203745	0.320022	0.363006	0.326304			0.245939	0.295742	0.0851045	0.579041
	Proline M+3 Fractional Labeling
	3 months						24 months						30 months
Plasma	0	0.011019	0.00157875	0.0107555	0.00311598	0	0.00169995	0.00826633	0	0.00162989			0	0.00779505	0	0
Liver	0.0018443	0.00492598	0.00335892	0.00157024	0.00347654	0.00372605	0.00418823	0.00292243	0.00384962	0.00468723			0.00875265	0.00776079	0.00365532	0.000697953
Gastroc	0.00113946	0.00258895	0.00265161	0.00116298	0.000723165	0.000436178	0.00155754	0.000352775	0	0.000932099			0.000689259	0.000944941	0	0
Brain	0.115394	0.213065	0.16457	0.146357	0.19993	0.16988	0.159894	0.216916	0.220776	0.210403			0.193202	0.242047	0.034366	0.166526
	Serine M+3 Fractional Labeling
	3 months						24 months						30 months
Plasma	0.0140738	0.0727189	0.0382689	0.0493747	0.0410821	0.0607057	0.0508382	0.0446351	0.0609141	0.0285015			0.055894	0.0588728	0.0708725	0.0326422
Liver	0.00736393	0.0114978	0.0100908	0.00799465	0.00701074	0.00888124	0.0104044	0.0100517	0.0116516	0.00503112			0.0166124	0.0153469	0.0110615	0.00338224
Gastroc	0.0251298	0.040662	0.0303021	0.0319068	0.031792	0.0334099	0.0393336	0.0309925	0.0308444	0.0256787			0.0245068	0.0397689	0.032683	0.0194061
Brain	0.14651	0.19293	0.197045	0.188393	0.206365	0.19152	0.192974	0.187663	0.279441	0.217879			0.239953	0.257575	0.095074	0.407
	Serine M+1 Fractional Labeling
	3 months						24 months						30 months
Plasma	0.0269591	0.104158	0.0923983	0.0973145	0.0678181	0.0661087	0.0998698	0.0720267	0.130106	0.0565121			0.0585662	0.0813092	0.149698	0.0213513
Liver	0.0358482	0.0598571	0.0721063	0.0616694	0.0465647	0.04746	0.0651042	0.0575248	0.0590797	0.0673153			0.0494475	0.0531398	0.0615857	0.0298309
Gastroc	0.0490039	0.10311	0.0617336	0.0926664	0.0753518	0.0745277	0.0754554	0.0602171	0.0878752	0.0682802			0.0494677	0.0806659	0.099748	0.0279133
Brain	0.158302	0.234192	0.182368	0.18207	0.189567	0.214851	0.175245	0.196235	0.329764	0.176932			0.210325	0.26709	0.0941801	0.354975
	Glycine M+2 Fractional Labeling
	3 months						24 months						30 months
Plasma	0.0536075	0.0453976	0.0391214	0.0497226	0.0370743	0.0391048	0.0464969	0.0331193	0.0601781	0.0385758			0.0413441	0.0464512	0.0782915	0.0359641
Liver	0.0241381	0.0420603	0.0355444	0.0347702	0.0297309	0.0323382	0.0378258	0.0338989	0.0390545	0.0393008			0.0333278	0.0351875	0.0378429	0.0262251
Gastroc	0.0161069	0.0349946	0.0203761	0.032984	0.0297529	0.0253495	0.0167808	0.0164185	0.0248025	0.025832			0.0153079	0.0272138	0.0257867	0.015036
Brain	0.13999	0.19479	0.176183	0.166456	0.182911	0.187799	0.159718	0.172577	0.270976	0.172913			0.172468	0.248128	0.0655935	0.278536
